# Supplementary material for: A Cross-Sectional Study of Companion Animal-Derived Multidrug-Resistant Escherichia coli in Hangzhou, China
Source: Microbiol Spectr. 2023 Feb 22;11(2):e02113-22. doi: 10.1128/spectrum.02113-22 (PMC10100847; doi:10.1128/spectrum.02113-22)
Supplement: Supplemental file 1 — Data Set S1. Download spectrum.02113-22-s0001.xlsx, XLSX file, 0.02 MB [file spectrum.02113-22-s0001.xlsx]

## Sheet: Sheet2
Dataset 1. Information and characteristics of isolates from each hospital visit of pets.
Animal ID	Animal	Sex	Age	Hospital visit 1 (Sampling 1)			Hospital visit 2 (Sampling 2)			Hospital visit 3 (Sampling 3)			Hospital visit 4 (Sampling 4)			Hospital visit 5 (Sampling 5			Hospital visit 6 (Sampling 6)			Hospital visit 7 (Sampling 7)			Hospital visit 8 (Sampling 8)			Hospital visit 9 (Sampling 9)			Hospital visit 10 (Sampling 10)			Hospital visit 11 (Sampling 11)
				Name	ST	AMR Profile	Name	ST	AMR Profile	Name	ST	AMR Profile	Name	ST	AMR Profile	Name	ST	AMR Profile	Name	ST	AMR Profile	Name	ST	AMR Profile	Name	ST	AMR Profile	Name	ST	AMR Profile	Name	ST	AMR Profile	Name	ST	AMR Profile
201806093	Dog	Female	0~1	20180623_1_3	2165	SXT-NAL	20180623_1_7	2165	SXT-NAL	20180623_1_8	2165	SXT-NAL	20180623_1_9	2165	SXT-NAL	20180623_1_10	73	AMC-SXT-NAL	20180623_1_11	73	AMC-SXT-NAL	20180623_1_12	2165	SXT-NAL	20180623_1_13	2165	SXT-NAL	20180623_1_14	73	AMC-SXT-NAL	20180623_1_15	2165	SXT-NAL	20180623_1_16	73	AMC-SXT-NAL
201807090	Cat	Male	0~1	20180716_4_4	58	AMC-AXO-SXT-NAL	20180716_4_5	58	AMC-AXO-SXT-NAL	20180716_4_6	58	AMC-AXO-SXT-NAL	20180716_4_7	409	SXT	20180716_4_8	409	IMI	20180716_4_9	58	AMC-AXO-SXT-NAL	20180716_4_10	929	AMC-SXT-NAL	20180716_4_11	58	AMC-AXO-SXT-NAL	20181019_1_10	211	AMC-SXT	20181019_1_12	211	AMC-SXT	20181019_1_16	211	AMC-SXT
201810129	Dog	Male	0~1	20181023_7_1	156	/	20181023_7_2	156	AMC-AXO-SXT-NAL-CIP-TEM-IMI	20181023_7_3	156	AMC-AXO-SXT-NAL-CIP-TEM-IMI	20181023_7_7	167	AMC-AXO-SXT-NAL-CIP-TEM-IMI	20181023_7_10	167	AMC-AXO-SXT-NAL-CIP-TEM-IMI	20181025_1_4	457	AMC-AXO-SXT-NAL-CIP-IMI	20181025_1_5	156	AMC-AXO-SXT-NAL-CIP-IMI	20181025_1_6	457	AMC-AXO-SXT-NAL-CIP-IMI	20181025_1_8	457	AMC-AXO-SXT-NAL-CIP-IMI	20181109_1_14	457	/
201807020	Dog	Male	0~1	20180704_1_1	101	AMC-AXO-SXT-NAL-CIP	20180704_1_7	101	AMC-AXO-SXT-NAL-CIP	20180707_2_3	101	AMC-AXO-SXT-NAL-CIP	20180707_2_4	101	AMC-AXO-SXT-NAL-CIP	20180707_2_5	101	AMC-AXO-SXT-NAL-CIP	20180707_2_6	101	AMC-AXO-SXT-NAL-CIP	20180707_2_8	101	AMC-AXO-SXT-NAL-CIP	20180707_2_9	101	AMC-AXO-SXT-NAL-CIP
201810080	Cat	Female	0~1	20181013_2_1	127	AMC-AXO-SXT-NAL	20181013_2_2	127	AMC-AXO-SXT-NAL	20181013_2_4	127	AMC-AXO-SXT-NAL	20181013_2_7	328	AMC-AXO-NAL-CIP	20181013_2_8	328	AMC-AXO-SXT-NAL-CIP	20181013_2_9	127	AMC-AXO-SXT-NAL	20181013_2_10	127	AMC-AXO-SXT-NAL	20181017_1_4	Unidentified (new ST)	SXT
201806205	Cat	Male	0~1	20180708_4_3	4946	CIP	20180708_4_4	4212	SXT	20180708_4_5	12	AMC	20180708_4_6	4212	AMC-SXT	20180708_4_7	12	AMC	20180708_4_8	4212	SXT	20180708_4_9	12	AMC
201807109	Dog	Female	0~1	20180715_1_4	448	AMC-AXO-SXT-NAL-CIP-TEM	20180715_1_5	448	AMC-AXO-SXT-NAL-CIP-TEM	20180715_1_6	448	AMC-AXO-SXT-NAL-CIP-TEM	20180715_1_7	448	AMC-AXO-SXT-NAL-CIP-TEM	20180720_1_5	448	AMC-AXO-SXT-NAL-CIP-TEM-IMI	20180720_1_6	448	AMC-AXO-SXT-NAL-CIP-TEM-IMI	20180720_1_8	448	AMC-AXO-SXT-NAL-CIP-TEM-IMI
201805002	Cat	Male	0~1	20180704_2_3	648	AMC-AXO-SXT-NAL-CIP	20180704_2_4	648	AMC-AXO-SXT-NAL-CIP	20180704_2_6	648	AMC-AXO-SXT-NAL-CIP	20180704_2_10	648	AMC-AXO-SXT-NAL-CIP	20180704_2_11	648	AMC-AXO-SXT-NAL-CIP	20180704_2_12	648	AMC-AXO-SXT-NAL-CIP
201806187	Dog	Male	0~1	20181023_4_3	206	SXT-NAL	20181023_4_4	206	SXT-NAL	20181023_4_5	5683	SXT-NAL	20181030_3_2	23	AMC-AXO-SXT	20181030_3_10	2188	AMC-AXO-SXT	20181030_3_17	12	AMC-AXO-SXT
201807029	Dog	Female	0~1	20180709_1_4	2178	AMC	20180709_1_5	48	AMC-SXT-NAL	20180709_1_6	761	NAL	20180709_1_7	1147	NAL	20180709_1_9	1147	NAL	20180709_1_10	58	SXT
201807039	Cat	Male	2~3	20180707_3_3	12	NAL	20180707_3_4	10	AMC-SXT-NAL	20180707_3_5	12	NAL	20180707_3_6	12	NAL	20180707_3_7	12	NAL	20180707_3_8	12	NAL
201807099	Cat	Female	5~6	20180716_5_4	3285	AMC-SXT-NAL-CIP	20180716_5_5	3285	AMC-SXT-NAL-CIP	20180716_5_8	3285	AMC-SXT-NAL-CIP	20180716_5_9	3285	AMC-SXT-NAL-CIP	20180716_5_10	3285	AMC-SXT-NAL-CIP	20180716_5_12	3285	AMC-SXT-NAL-CIP
201807127	Cat	Male	>6	20180723_3_2	1262	AMC-NAL	20180723_3_3	1262	AMC-NAL	20180723_3_4	1262	AMC-NAL	20180723_3_5	1262	AMC-NAL	20180723_3_6	1262	AMC-NAL	20180723_3_7	1262	AMC-NAL
201706066	Dog	Female	5~6	20181020_2_1	2175	SXT	20181020_2_4	2175	SXT-CST-IMI	20181020_2_6	Unidentified (new ST)	SXT	20181020_2_8	83	SXT-CST-IMI	20181020_2_9	83	SXT-CST-IMI
201807037	Dog	Male	0~1	20180707_1_4	2011	AMC-AXO-SXT-NAL-CIP-TEM	20180707_1_5	648	AMC-AXO-SXT-NAL-CIP-TEM-IMI	20180707_1_6	648	AMC-AXO-SXT-NAL-CIP-TEM-IMI	20180707_1_7	648	AMC-AXO-SXT-NAL-CIP-TEM-IMI	20180707_1_9	648	AMC-AXO-SXT-NAL-CIP-TEM-IMI
201807051	Dog	Female	3~4	20180708_1_4	961	AXO-SXT-NAL	20180708_1_5	961	AXO-SXT-NAL	20180708_1_7	961	AXO-SXT-NAL	20180708_1_8	2569	AMC-SXT-NAL	20180708_1_9	961	AXO-SXT-NAL
201807156	Cat	Male	0~1	20181023_5_1	88	SXT-IMI	20181023_5_3	1735	IMI	20181023_5_6	88	IMI	20181023_5_7	88	IMI	20181023_5_8	88	/
201808177	Cat	Female	1~2	20180830_1_3	75	AMC-SXT	20180830_1_5	73	/	20180830_1_7	75	/	20180830_1_8	75	AMC-SXT	20180830_1_10	75	AMC-SXT
201809178	Dog	Female	2~3	20180713_3_5	1196	AXO-SXT-NAL-CIP	20180713_3_5	1196	AXO-SXT-NAL-CIP	20180713_3_9	48	AXO-SXT	20180713_3_12	48	AXO-SXT	20180713_3_13	48	AXO-SXT
201601106	Dog	Male	3~4	20180716_1_2	6015	AMC-AXO-SXT-NAL-CIP-TEM	20180716_1_4	6015	/	20180716_1_5	6015	/	20180716_1_6	209	AMC-CST-IMI
201609134	Cat	Female	2~3	20181111_2_1	224	AMC-SXT	20181111_2_2	224	AMC-SXT	20181111_2_3	224	AMC-SXT	20181111_2_4	971	SXT
201705157	Cat	Male	0~1	20180720_4_4	Unidentified (new ST)	AMC-AXO-SXT-NAL-CIP-IMI	20180720_4_5	942	AMC-SXT-NAL-IMI	20180720_4_6	942	SXT	20181020_1_2	75	SXT
201707133	Dog	Male	1~2	20180704_4_1	12	SXT-NAL-CIP-CST	20180704_4_2	187	SXT-NAL-CIP-CST	20180704_4_11	2164	SXT-NAL-CIP-CST	20180704_4_12	4995	SXT-NAL-CIP-CST
201707160	Dog	Male	3~4	20180705_2_3	6422	SXT	20180705_2_5	6422	SXT	20180705_2_6	90	AMC-AXO-SXT-NAL-CIP	20180705_2_7	6422	SXT-NAL
201710114	Cat	Male	0~1	20180331_1_1	12	/	20180331_1_3	12	/	20180331_1_4	12	/	20180331_1_7	12	/
201804180	Dog	Female	1~2	20180704_5_4	101	AMC-AXO-SXT-NAL-CIP-TEM-CST-IMI	20180704_5_5	101	AMC-AXO-SXT-NAL-CIP-TEM-CST-IMI	20180704_5_6	101	AMC-AXO-SXT-NAL-CIP-TEM-CST-IMI	20180924_1_5	38	AXO-NAL
201805058	Cat	Male	1~2	20180810_2_1	117	AMC-SXT-NAL	20180810_2_4	117	AMC-SXT-NAL	20180810_2_6	117	AMC-SXT-NAL	20180810_2_7	117	AMC-SXT-NAL
201807049	Dog	Male	5~6	20180708_2_5	48	SXT	20180708_2_6	Unidentified (new ST)	AMC-SXT-CST-IMI	20180708_3_5	Unidentified (new ST)	AMC-SXT-NAL-CST-IMI	20180708_3_8	2569	AMC-SXT-NAL
201807071	Dog	Female	>6	20180713_2_4	2086	AMC-NAL	20180713_2_5	2086	AMC	20180713_2_6	2086	AMC-NAL-CIP	20180713_2_10	2086	AMC-NAL
201808150	Dog	Male	>6	20180829_3_8	617	AMC-SXT-NAL-CIP	20180829_3_9	744	AMC-AXO-SXT-NAL-CIP	20180829_3_11	617	/	20180829_3_12	617	AMC-SXT-IMI
201809164	Dog	Male	0~1	20181012_1_7	127	AXO-SXT-NAL	20181012_1_8	155	AXO-SXT	20181012_1_9	1716	AMC-SXT	20181012_1_10	1716	AMC-SXT
201810001	Cat	Male	1~2	20181030_5_9	12	AMC-AXO-NAL	20181031_1_10	73	AMC-AXO-SXT-NAL	20181031_1_11	73	AMC-AXO-SXT-NAL	20181031_1_12	73	AMC-AXO-SXT-NAL
201810104	Dog	Male	0~1	20181018_2_1	6560	AMC-SXT	20181018_2_2	6560	AMC-SXT	20181018_2_6	6560	AMC-SXT	20181018_2_8
201407195	Dog	Male	2~3	20180707_4_6	602	/	20180707_4_7	224	/	20180707_4_8	5086	SXT-NAL
201510238	Dog	Female	5~6	20181112_1_5	372	AMC-SXT-NAL-IMI	20181112_1_6	372	AMC-SXT-NAL-IMI	20181112_1_10	372	AMC-SXT-NAL-IMI
201709046	Cat	Male	1~2	20181029_1_12	372	AMC-AXO-NAL-TEM	20181029_1_13	Unidentified (new ST)	NAL	20181029_1_14	7063	/
201710089	Dog	Male	2~3	20180713_4_3	359	AMC-AXO-SXT-NAL-CIP	20180713_4_6	359	AMC-AXO-SXT-NAL-CIP	20180713_4_9	372	SXT-NAL
201711143	Dog	Male	4~5	20181101_1_4	929	CIP	20181101_1_5	349	AMC-AXO-SXT	20181101_1_6	929	/
201803146	Dog	Male	0~1	20180927_1_1	7865	SXT	20180927_1_2	7865	SXT	20180927_1_3	7865	SXT
201807027	Dog	Female	1~2	20180704_3_2	453	AMC-AXO-SXT-NAL-CIP	20180704_3_4	1196	AMC-AXO-SXT-NAL-CIP	20180704_3_5	453	AMC-AXO-SXT-NAL-CIP
201807180	Cat	Female	1~2	20180730_1_2	359	AMC-AXO-SXT-NAL-CIP-TEM	20180730_1_6	359	AMC-AXO-SXT-NAL-CIP-TEM	20180730_1_10	617	AMC-AXO-SXT-NAL-CIP-TEM
201809129	Cat	Female	1~2	20180924_2_3	10	SXT-NAL	20180924_2_5	10	AMC-SXT-NAL	20180924_2_6	10	SXT-NAL
201810120	Dog	Male	0~1	20181023_2_8	2569	/	20181023_2_9	2569	/	20181023_2_11	423	AMC-SXT
201810164	Cat	Female	0~1	20181027_1_1	58	SXT-CIP	20181027_1_3	2522	SXT	20181027_1_5	2522	AMC-SXT
201810209	Dog	Female	0~1	20181031_4_8	46	AMC-AXO-SXT	20181031_4_9	46	AMC-AXO-SXT	20181031_4_10	156	AMC-AXO-SXT-NAL-CIP-TEM
201811045	Dog	Female	0~1	20181107_1_6	8682	AMC	20181107_1_8	8682	AMC	20181107_1_10	8682	/
201811054	Cat	Female	0~1	20181109_3_1	1638	AMC-SXT	20181109_3_13	5131	AMC-SXT	20181109_3_15	46	SXT-NAL
201811063	Cat	Male	0~1	20181112_3_3	181	SXT	20181112_3_5	181	SXT	20181112_3_7	1118	SXT
201811073	Dog	Female	3~4	20180716_3_7	398	/	20180716_3_9	398	/	20180716_3_10	327	AMC-SXT
201602162	Dog	Male	2~3	20180623_3_12	2165	AMC-SXT-NAL-CIP-TEM-CST-IMI	20180623_3_19	38	AMC-SXT
201607236	Cat	Female	0~1	20181109_2_2	929	/	20181109_2_15	929	/
201807103	Dog	Male	1~2	20180716_6_5	155	/	20180716_6_11	603	/
201807111	Dog	Male	0~1	20180715_2_7	155	AMC-SXT-NAL-CIP	20180715_2_8	2448	AMC-SXT-NAL-CIP
201807120	Dog	Male	0~1	20180720_3_5	Unidentified (new ST)	AMC-AXO-SXT-NAL-CIP-TEM-IMI	20180720_3_6	Unidentified (new ST)	AMC-AXO-SXT-NAL-CIP-TEM-CST-IMI
201807123	Cat	Female	1~2	20180723_1_9	10	CST	20180723_1_10	83	AMC-SXT
201807138	Dog	Male	3~4	20180723_2_9	10	SXT-CST	20180723_2_10	10	AMC-SXT
201807140	Cat	Male	>6	20180806_1_7	162	AMC-NAL-CIP	20180806_1_9	101	AMC-SXT-NAL-CIP
201807157	Dog	Female	5~6	20180727_1_3	101	AMC-AXO-SXT-NAL-CIP-IMI	20180727_1_10	13	NAL
201808013	Dog	Female	3~4	20180806_2_10	1290	AMC-SXT-NAL-CIP	20180806_2_11	1290	AMC-SXT-NAL-CIP
201809141	Dog	Male	0~1	20180926_2_1	2690	/	20180926_2_2	2690	/
201810041	Dog	Female	0~1	20181018_3_1	224	AMC-AXO-SXT-NAL-CIP	20181018_3_9	648	AMC-AXO-SXT
201810153	Dog	Female	0~1	20181010_1_2	12	SXT-NAL	20181010_1_10	12	SXT
201810174	Dog	Female	5~6	20181028_1_11	410	AMC-AXO-SXT-NAL-CIP-TEM-IMI	20181028_1_12	410	AMC-AXO-SXT-NAL-CIP-TEM-IMI
201810179	Dog	Female	2~3	20180713_1_3	162	AMC-AXO-SXT-NAL-CIP	20180713_1_5	162	AMC-AXO-SXT-NAL-CIP
201702137	Cat	Male	1~2	20181017_2_3	69	SXT
201705036	Dog	Male	2~3	20181112_2_7	961	AMC-AXO
201804093	Cat	Male	0~1	20180414_2_1	1495	AMC-SXT-NAL-TEM
201804133	Cat	Female	0~1	20180421_2_1	697	NAL
201805134	Cat	Male	1~2	20181107_2_8	1737	/
201807031	Dog	Male	1~2	20180705_1_1	641	AMC-AXO-SXT-NAL
201807137	Dog	Female	0~1	20180722_2_5	73	AMC-AXO-SXT-NAL-CIP
201808017	Cat	Female	0~1	20180804_4_5	12	CIP
201808090	Cat	Male	1~2	20180818_1_5	73	/
201808093	Cat	Female	0~1	20180815_4_7	Unidentified (new ST)	AMC-SXT-NAL-CIP
201810067	Cat	Female	0~1	20181019_2_5	328	AMC-AXO-SXT-NAL-CIP
201810125	Dog	Male	0~1	20181030_4_2	23	AMC-AXO-SXT-NAL
201810126	Dog	Female	1~2	20181023_3_9	131	AMC-SXT-NAL
201810203	Cat	Male	0~1	20181030_2_9	Unidentified (new ST)	/
Note: 1. In the assay, we tested bacterial susceptibility to eight antimicrobials, including Amoxicillin/clavulanic acid (AMC, 0.5/0.25-64/32 mg/L), Ceftriaxone (AXO, 0.015-8 mg/L), Trimethoprim/sulfamethoxazole (SXT, 0.125/2.375-16/304 mg/L), Nalidixic acid (NAL, 0.5-64 mg/L), Ciprofloxacin (CIP, 0.015-8 mg/L), Temocillin (TEM, 0.06-16 mg/L), Colistin (CST, 0.06-8 mg/L), and Imipenem (IMI, 0.015…
