# Supplementary material for: A Cross-Sectional Study of Companion Animal-Derived Multidrug-Resistant Escherichia coli in Hangzhou, China
Source: Microbiol Spectr. 2023 Feb 22;11(2):e02113-22. doi: 10.1128/spectrum.02113-22 (PMC10100847; doi:10.1128/spectrum.02113-22)
Supplement: Supplemental file 2 — Data Set S2. Download spectrum.02113-22-s0002.xlsx, XLSX file, 0.01 MB [file spectrum.02113-22-s0002.xlsx]

## Sheet: Sheet1
Dataset 2. Genetic characterization of carbapenem-resistant E. coli from 2018.
Strain ID	Geographical origin	Animal Sources	Species	BioSampel No.	Serotype	ST	adk	fumC	gyrB	icd	mhd	purA	recA	Plasmid types					Antimicorbial Resistant Genes	ARG classes																						Virulence Factor Genes		Nutritional/Metabolic factor
																				Aminoglycoside					Beta-lactam					Phenicol	Trimethoprim		Macrolide		Quinolone		Sulphonamide			Tetracycline				Yersiniabactin siderophore
														IncFIA	IncFIB(AP001918)	IncFII(pAMA1167-NDM-5)	IncFII	IncX1	ARG No.	aac(3)-IId	aadA2	aadA5	aph(3'')-Ib	aph(6)-Id	blaCMY-2	blaCTX-M-15	blaNDM-5	blaOXA-1	blaTEM-1B	floR	dfrA12	dfrA17	mdf(A)	mph(A)	oqxA	oqxB	sul1	sul2	sul3	tet(A)	tet(B)	VFG No.	ompA	irp1	irp2	fyuA	ybtA	ybtE	ybtP
20181028-1-12	Hangzhou, China	Dog	Escherichia coli	SAMN27655685	H9	410	6	4	12	1	20	18	7	1	1	1	1	1	22	1	1	1	1	1	1	1	1	1	1	1	1	1	1	1	1	1	1	1	1	1	1	49	1	1	1	1	1	1	1
Note: The "1" with either a pink or a yellow background indicates the presence of the gene.The "1" with a yellow background indicates the antimicrobial resistant gene is in the plasmid.
[truncated: 42 more columns]
