# Supplementary material for: A Cross-Sectional Study of Companion Animal-Derived Multidrug-Resistant Escherichia coli in Hangzhou, China
Source: Microbiol Spectr. 2023 Feb 22;11(2):e02113-22. doi: 10.1128/spectrum.02113-22 (PMC10100847; doi:10.1128/spectrum.02113-22)
Supplement: Supplemental file 3 — Tables S1 to S4. Download spectrum.02113-22-s0003.xlsx, XLSX file, 0.02 MB [file spectrum.02113-22-s0003.xlsx]

## Sheet: Table S1
Table S1. Percentages of E. coli in distinct categories of pets.
Category	Sub-category (number of animals)	Number of isolates	Percentage (Isolate No./Total isolate No., %）
Host	Cat (n=54)	113	40.94
	Dog (n=83)	163	59.06
Health condition	Cats with healthy condition (n=8)	16	5.8
	Cats with disease (n=46)	97	35.15
	Dogs with healthy condition (n=11)	23	8.33
	Dogs with disease (n=72)	140	50.72
Use of antimicrobials in the previous month	Yes (n=25)	40	14.49
	No (n=112)	236	85.51

## Sheet: Table S2
Table S2 Antimicrobial resistance profiles of 78 representative pet-derived Escherichia coli in 2018
Resistance number	Resistance phenotype	Number of isolates	Percentage (%)	Total (%)
0	/	7	0.0897436	0.0897436
1	AMC	1	0.0128205	0.0897436
1	NAL	1	0.0128205
1	CIP	1	0.0128205
1	SXT	4	0.0512821
2	AMC-AXO	1	0.0128205	0.179487
2	AMC-NAL	1	0.0128205
2	SXT-CIP	1	0.0128205
2	SXT-CST	2	0.025641
2	SXT-NAL	3	0.0384615
2	AMC-SXT	6	0.0769231
3	AMC-NAL-CIP	1	0.0128205	0.166667
3	AMC-AXO-SXT	3	0.0384615
3	AMC-SXT-NAL	9	0.115385
4	AMC-AXO-NAL-TEM	1	0.0128205	0.179487
4	AMC-SXT-NAL-CST	1	0.0128205
4	AMC-SXT-NAL-TEM	1	0.0128205
4	AXO-SXT-NAL-CIP	1	0.0128205
4	SXT-NAL-CIP-CST	1	0.0128205
4	AMC-AXO-SXT-NAL	4	0.0512821
4	AMC-SXT-NAL-CIP	5	0.0641026
5	AMC-AXO-SXT-NAL-CIP	13	0.166667	0.166667
6	AMC-SXT-NAL-CIP-TEM-CST	1	0.0128205	0.0897436
6	AMC-AXO-SXT-NAL-CIP-TEM	6	0.0769231
7	AMC-AXO-SXT-NAL-CIP-TEM-IMI	1	0.0128205	0.0384615
7	AMC-AXO-SXT-NAL-CIP-TEM-CST	2	0.025641
Note: The full name of each abbreviation are listed. AMC:Amoxicillin-clavulanic acid,AXO:cefatriaxone,SXT:Trimethoprim-sulfamethoxazole,NAL:Nalidixic acid,CIP:Ciprofloxacin,TEM:Temocillin,CST:Colistin, and IMI:Imipenem

## Sheet: Tabel S3
Table S3. Percentage of ST and ST clonal complex of the pet-derived E. coli in 2018.
ST	No. of animals	Percentage (%）	ST clonal complex (CC)	No. of animals	Percentage (%）
10	5	0.0364964	ST10 CC	13	0.0948905
48	3	0.0218978
167	1	0.00729927
617	2	0.0145985
209	1	0.00729927
1638	1	0.00729927
12	8	0.0583942	ST12 CC	10	0.0729927
961	2	0.0145985
23	2	0.0145985	ST23 CC	6	0.0437956
88	1	0.00729927
90	1	0.00729927
410	1	0.00729927
423	1	0.00729927
2188	1	0.00729927
73	5	0.0364964	ST73 CC	7	0.0510949
1262	1	0.00729927
1735	1	0.00729927
101	4	0.0291971	ST101 CC	6	0.0437956
359	2	0.0145985
58	3	0.0218978	ST155 CC	6	0.0437956
155	3	0.0218978
648	3	0.0218978	ST648 CC	3	0.0218978
2011	1	0.00729927
453	1	0.00729927	ST86 CC	2	0.0145985
641	1	0.00729927
206	1	0.00729927	ST206 CC	2	0.0145985
5086	1	0.00729927
156	2	0.0145985	ST156 CC	2	0.0145985
328	2	0.0145985	ST278 CC	2	0.0145985
38	2	0.0145985	ST38 CC	2	0.0145985
46	2	0.0145985	ST46 CC	2	0.0145985
162	2	0.0145985	ST469 CC	2	0.0145985
181	1	0.00729927	ST168 CC	1	0.00729927
1737	1	0.00729927	ST205 CC	1	0.00729927
13	1	0.00729927	ST13 CC	1	0.00729927
131	1	0.00729927	ST131 CC	1	0.00729927
349	1	0.00729927	ST349 CC	1	0.00729927
398	1	0.00729927	ST398 CC	1	0.00729927
602	1	0.00729927	ST446 CC	1	0.00729927
448	1	0.00729927	ST448 CC	1	0.00729927
69	1	0.00729927	ST69 CC	1	0.00729927
75	2	0.0145985	None	66	0.481752
83	2	0.0145985
117	1	0.00729927
127	2	0.0145985
187	1	0.00729927
211	1	0.00729927
224	3	0.0218978
327	1	0.00729927
372	3	0.0218978
409	1	0.00729927
457	1	0.00729927
603	1	0.00729927
697	1	0.00729927
744	1	0.00729927
761	1	0.00729927
929	3	0.0218978
942	1	0.00729927
971	1	0.00729927
1118	1	0.00729927
1147	1	0.00729927
1196	2	0.0145985
1290	1	0.00729927
1495	1	0.00729927
1716	1	0.00729927
2086	1	0.00729927
2164	1	0.00729927
2165	2	0.0145985
2175	1	0.00729927
2178	1	0.00729927
2448	1	0.00729927
2522	1	0.00729927
2569	3	0.0218978
2690	1	0.00729927
3285	1	0.00729927
4212	1	0.00729927
4946	1	0.00729927
4995	1	0.00729927
5131	1	0.00729927
5683	1	0.00729927
6015	1	0.00729927
6422	1	0.00729927
6560	1	0.00729927
7063	1	0.00729927
7865	1	0.00729927
8682	1	0.00729927
Not assigned	8	0.0583942

## Sheet: Table S4
Table S4 Basic information of pets.
Category	Sub-category	Number of animals	Percentage（%）
Age	0~1Y	62	45.26
	1~6Y	56	40.88
	6Y~	19	13.87
Sex	Male	79	57.66
	Female	58	42.34
Breed(cat)	British Shorthair cat	20	37.74
	Local species	12	22.64
	Dragon Li	5	9.43
	Ragdoll	5	9.43
	Chausie	1	1.89
	Siamese	2	3.77
	Garfield	2	3.77
	American Shorthair	2	3.77
	Scottish Fold	1	1.89
	Chinchilla	1	1.89
	Maine	1	1.89
	British shorthair cat (blue fur)	1	1.89
Breed(dog)	Poodle	19	22.62
	Welsh corgi pembroke	13	15.48
	Local species	8	9.52
	Siberian husky	6	7.14
	Border collie	4	4.76
	Labrador retriever	5	5.95
	Bichon Frise	6	7.14
	Shiba Inu	4	4.76
	West highland white terrier	2	2.38
	French bulldog	2	2.38
	Beagle	2	2.38
	Siberian Husky	2	2.38
	Pomeranian	2	2.38
	Bedlington terriers	1	1.19
	Standard Schnauzer	1	1.19
	Canis lupus familiaris	1	1.19
	Samoyed	1	1.19
	Cocker Spaniel	1	1.19
	Canis lupus familiaris	1	1.19
	Others	3	3.57
